# Supplementary material for: Trans-complementation of chikungunya virus replicase mutants reveals alphavirus replication complexity and supports antiviral tool development
Source: PLoS Pathog. 2025 Dec 26;21(12):e1013838. doi: 10.1371/journal.ppat.1013838 (PMC12768418; doi:10.1371/journal.ppat.1013838)
Supplement: S1 Appendix — (XLSX) [file ppat.1013838.s001.xlsx]

## Sheet: Fig 2
A	Fold change of Fluc							Fold change of Gluc									Fluc	-DOX							Gluc	-DOX
P1H37A234	1.40538	1.71974	1.46335				P1H37A234	40.0495	40.6088	16.4135							P1H37A234	8303	8468	6468					P1H37A234	175657	138801	130208
P1D63A234	25.6061	20.1724	22.9575				P1D63A234	1719.91	1856.87	903.504							P1D63A234	151281	99329	101472					P1D63A234	7543507	6346785	7167496
P1Y248A234	3.79113	4.67587	2.88122				P1Y248A234	283.525	339.612	108.13							P1Y248A234	22398	23024	12735					P1Y248A234	1243539	1160795	857795
P1R252E234	1.35325	1.34037	1.48869				P1R252E234	36.2959	30.2794	6.23283							P1R252E234	7995	6600	6580					P1R252E234	159194	103495	49445
P1W258A234	262.374	534.813	303.282				P1W258A234	80770.3	142748	34249.8							P1W258A234	1.55011e+06	2.63342e+06	1.34051e+06					P1W258A234	3.54258e+08	4.87912e+08	2.71704e+08
P13C3A234	1.04824	0.922624	0.980995				P13C3A234	1.84929	1.5038	0.517837							P13C3A234	6193	4543	4336					P13C3A234	8111	5140	4108
P1234	2639.4	3855.24	3524.12				P1234	364039	518913	176569							P1234	15593599	18983176	15576628					P1234	1596673792	1773644672	1400724352
																	P1234GAA	5908	4924	4420					P1234GAA	4386	3418	7933
B	Fold change of Fluc							Fold change of Gluc									Fluc	+DOX			-DOX				Gluc	+DOX			-DOX
	+DOX			-DOX					+DOX			-DOX					P1H37A234	358645	398498	408769	282852	280770	297796		P1H37A234	422227680	421684128	422893344	201224672	214440080	160190208
P1H37A234	598.74	766.342	744.57	752.266	519.944	579.37		P1H37A234	242799	242487	348347	148505	109185	140765			P1D63A234	350966	372955	354827	207090	248780	256379		P1D63A234	404557664	388707552	375085824	180949856	194978976	188012368
P1D63A234	585.92	717.221	646.315	550.771	460.704	498.792		P1D63A234	232638	223524	308967	133542	99276.5	165213			P1Y248A234	230640	252024	226070	130093	140875	148817		P1Y248A234	277387456	306644896	302044736	115245136	145575744	140610176
P1Y248A234	385.042	484.661	411.785	345.992	260.88	289.527		P1Y248A234	159510	176334	248801	85051.8	74122.1	123559			P1R252E234	873	646	1000	1997	2150	790		P1R252E234	148990	134420	533843	1476132	988220	190063
P1R252E234	1.45743	1.24231	1.82149	5.31117	3.98148	1.53696		P1R252E234	85.6757	77.2973	439.739	1089.4	503.167	167.015			P1W258A234	19511.1	116529	52275.7	43707.4	49258.2	114654		P1W258A234	7.68307e+07	1.99045e+08	1.40275e+08	1.54834e+08	1.72246e+08	1.85738e+08
P1W258A234	32.5728	224.094	95.2199	116.243	91.219	223.061		P1W258A234	44181	114460	115548	114268	87701.8	163215			P13C3A234	25991	28671	25080	3619	4939	4674		P13C3A234	41733548	46891736	40348256	5472956	7260532	4827036
P13C3A234	43.3907	55.1365	45.6831	9.625	9.1463	9.09338		P13C3A234	23998.6	26964.8	33235.8	4039.08	3696.81	4241.68			P1234	512632	597614	583941	925226	967446	894802		P1234	729384192	796738240	741481792	1019531456	968951808	940333440
P1234	855.813	1149.26	1063.64	2460.71	1791.57	1740.86		P1234	419427	458159	610776	752422	493356	826304			P1234GAA	599	520	549	376	540	514		P1234GAA	1739	1570	1214	1355	1964	1138
C	Fold change of Fluc							Fold change of Gluc									Fluc	+DOX			-DOX				Gluc	+DOX			-DOX
	+DOX			-DOX					+DOX			-DOX					P1H37A234	275775	232088	281227	7374	7636	11056		P1H37A234	117672392	101120640	102295232	2418825	3296648	4203777
P1H37A234	768.176	646.485	760.073	12.8467	8.64779	13.82		P1H37A234	80542.4	63718.1	80993.9	732.977	672.785	1032.11			P1D63A234	125573	139278	160377	18116	14275	20452		P1D63A234	69135984	82026416	92255576	10798837	7590505	12598230
P1D63A234	349.786	387.961	433.451	31.561	16.1665	25.565		P1D63A234	47321	51686.5	73044.8	3272.38	1549.08	3093.11			P1Y248A234	71332	94985	94597	4807	5350	6150		P1Y248A234	60710228	74429624	67735144	4186472	4707026	4655778
P1Y248A234	198.696	264.582	255.668	8.37456	6.05889	7.6875		P1Y248A234	41553.9	46899.6	53630.4	1268.63	960.618	1143.08			P1R252E234	903	469	478	603	615	585		P1R252E234	11223	19753	33213	54562	38915	23117
P1R252E234	2.51532	1.30641	1.29189	1.05052	0.696489	0.73125		P1R252E234	7.68173	12.4467	26.2969	16.5339	7.94184	5.67567			P1W258A234	56602.5	75002.9	99020.6	210631	79089.1	70586.1		P1W258A234	1.20991e+08	1.74977e+08	2.16291e+08	4.86624e+08	3.45365e+08	3.39787e+08
P1W258A234	157.667	208.922	267.623	366.953	89.5687	88.2326		P1W258A234	82813.7	110257	171251	147462	70482.6	83424.3			P13C3A234	6130	8133	7392	472	469	481		P13C3A234	2605446	4189643	3919224	12675	23049	16181
P13C3A234	17.0752	22.6546	19.9784	0.8223	0.531144	0.60125		P13C3A234	1783.33	2639.98	3103.11	3.84091	4.70388	3.97275			P1234	595490	659213	885459	1390281	1337530	1371188		P1234	535207488	508273792	713699264	1729091968	1252843904	1602908544
P1234	1658.75	1836.25	2393.13	2422.09	1514.76	1713.98		P1234	366330	320273	565083	523967	255682	393545			P1234GAA	359	359	370	574	883	800		P1234GAA	1461	1587	1263	3300	4900	4073
D	Fold change of Fluc							Fold change of Gluc									Fluc	+DOX			-DOX				Gluc	+DOX			-DOX
	+DOX			-DOX					+DOX			-DOX					P1H37A234	54059	45683	47734	9587	10267	10496		P1H37A234	52428508	49015208	31938590	2908996	2977964	2136747
P1H37A234	119.6	91.1836	82.3	17.0587	16.5064	15.6891		P1H37A234	25789	25906.6	12584.2	934.467	752.771	151.952			P1D63A234	21835	16783	16635	7917	7686	8242		P1D63A234	23377808	13321273	16101317	2943852	2666488	2390321
P1D63A234	48.3075	33.499	28.681	14.0872	12.3569	12.3199		P1D63A234	11499	7040.84	6344.1	945.664	674.036	169.984			P1Y248A234	16158	14225	19837	2081	3225	2934		P1Y248A234	16622329	10879707	12469108	830644	2266927	1716235
P1Y248A234	35.7478	28.3932	34.2017	3.70285	5.18489	4.38565		P1Y248A234	8176.3	5750.37	4912.97	266.831	573.035	122.048			P1R252E234	275	309	327	374	469	407		P1R252E234	4725	7616	17994	14086	16570	5483
P1R252E234	0.608407	0.616766	0.563793	0.66548	0.754019	0.608371		P1R252E234	2.3242	4.02537	7.08983	4.5249	4.18857	0.389916			P1W258A234	11457.4	23262.2	36161.6	27660.5	37217.5	37611.7		P1W258A234	2.74192e+07	8.72525e+07	5.96692e+07	9.97144e+07	1.34365e+08	1.55293e+08
P1W258A234	25.3482	46.4316	62.3476	49.218	59.8353	56.2208		P1W258A234	13487.1	46116.6	23510.3	32031.6	33964.9	11043.5			P13C3A234	708	789	775	460	480	650		P13C3A234	309413	294761	368350	2647	4353	7597
P13C3A234	1.56637	1.57485	1.33621	0.818505	0.771704	0.971599		P13C3A234	152.2	155.793	145.134	0.850305	1.10035	0.54025			P1234	98366	116163	155824	490210	556569	553784		P1234	199171056	279717728	212593776	739616256	669098432	705379008
P1234	217.624	231.862	268.662	872.26	894.806	827.779		P1234	97969	147842	83764.3	237590	169135	50162.1			P1234GAA	452	501	580	562	622	669		P1234GAA	2033	1892	2538	3113	3956	14062
E	Fold change of Fluc							Fold change of Gluc									Fluc	+DOX			-DOX				Gluc	+DOX			-DOX
	+DOX			-DOX					+DOX			-DOX					P1H37A234	76551	84241	76020	43254	47906	47212		P1H37A234	29820006	28997828	30451004	17887312	19059706	16049187
P1H37A234	31.9896	33.429	30.1786	17.5686	16.2669	18.2568		P1H37A234	3204.73	2550.16	2657.39	995.62	1828.62	2136.76			P1D63A234	39258	34481	35466	29629	31787	36035		P1D63A234	17581634	17373910	17959400	14931698	15373187	16487903
P1D63A234	16.4053	13.6829	14.0794	12.0345	10.7935	13.9346		P1D63A234	1889.48	1527.91	1567.28	831.109	1474.93	2195.17			P1Y248A234	20215	18681	19493	16090	15658	16804		P1Y248A234	6041126	8169088	9647974	7913911	5744114	7381376
P1Y248A234	8.44755	7.4131	7.73839	6.53534	5.31681	6.49807		P1Y248A234	649.234	718.414	841.956	440.494	551.1	982.742			P1R252E234	3103	2803	2981	2910	3037	3504		P1R252E234	498311	685351	797331	731807	835474	492096
P1R252E234	1.2967	1.1123	1.18341	1.18197	1.03124	1.35499		P1R252E234	53.553	60.2718	69.5812	40.7329	80.1568	65.5167			P1W258A234	140569	108798	98062.4	156867	95696.1	89962.7		P1W258A234	3.34502e+08	3.03809e+08	3.61954e+08	5.20445e+08	3.23227e+08	3.53754e+08
P1W258A234	58.7416	43.1738	38.9291	63.7151	32.4944	34.7884		P1W258A234	35948.6	26717.8	31586.9	28968.3	31010.9	47098.1			P13C3A234	2761	2626	2410	2980	2900	3384		P13C3A234	24936	18694	25491	17879	19411	19371
P13C3A234	1.15378	1.04206	0.956729	1.2104	0.98472	1.30859		P13C3A234	2.67985	1.64401	2.22454	0.995158	1.86232	2.57902			P1234	1133725	1039891	1066352	1585125	1679008	1598409		P1234	1654572032	1791657856	1630673664	2639674880	2089983200	1963125248
P1234	473.767	412.655	423.324	643.836	570.122	618.101		P1234	177815	157564	142305	146926	200516	261367			P1234GAA	2393	2520	2519	2462	2945	2586		P1234GAA	9305	11371	11459	17966	10423	7511
F	Fold change of Fluc							Fold change of Gluc									Fluc	+DOX			-DOX				Gluc	+DOX			-DOX
	+DOX			-DOX					+DOX			-DOX					P1H37A234	13077	13465	14895	2559	2613	2287		P1H37A234	7660577	9173482	9658165	1205980	1157523	948393
P1H37A234	13.765	13.425	15.613	2.2606	2.1811	2.0132		P1H37A234	1396.13	1742.35	1679.97	195.903	203.288	186.839			P1D63A234	6242	6472	6582	8196	8400	7662		P1D63A234	3873961	4390647	3550873	4307986	4535990	4060407
P1D63A234	6.5705	6.4526	6.8994	7.2403	7.0117	6.7447		P1D63A234	706.025	833.931	617.65	699.803	796.626	799.923			P1Y248A234	2200	2430	2349	2421	2443	2296		P1Y248A234	1223773	1390478	1417154	1208397	1098974	1098974
P1Y248A234	2.3158	2.4227	2.4623	2.1387	2.0392	2.0211		P1Y248A234	223.031	264.098	246.504	196.296	193.006	216.504			P1R252E234	884	1000	1006	1204	1188	1187		P1R252E234	112065	194237	283091	296825	247344	193802
P1R252E234	0.9305	0.997	1.0545	1.0636	0.9917	1.0449		P1R252E234	20.4237	36.8921	49.2418	48.2172	43.4394	38.1801			P1W258A234	26366.7	46297.4	61606.3	101721	81892.9	91219.4		P1W258A234	1.58144e+08	2.68254e+08	3.7619e+08	7.82583e+08	4.77772e+08	6.03999e+08
P1W258A234	27.7542	46.159	64.5764	89.8592	68.3579	80.2988		P1W258A234	28821.6	50950.5	65435.7	127125	83908	118991			P13C3A234	817	869	957	1066	1182	1027		P13C3A234	10480	9315	9584	5894	6207	4895
P13C3A234	0.86	0.8664	1.0031	0.9417	0.9866	0.904		P13C3A234	1.90997	1.76923	1.66707	0.95744	1.0901	0.964342			P1234	602646	542010	552122	790549	786752	806503		P1234	1003180608	1024295872	1136981632	1628298496	1463354880	1197205120
P1234	634.36	540.39	578.74	698.36	656.72	709.95		P1234	182829	194548	197770	264506	257000	235856			P1234GAA	950	1003	954	1132	1198	1136		P1234GAA	5487	5265	5749	6156	5694	5076
R252E
	Fold change of Fluc							Fold change of Gluc									Fluc	+DOX			-DOX				Gluc	+DOX			-DOX
	+DOX			-DOX					+DOX			-DOX					P1H37A234	32616.3	21088.3	74075.3	1467.67	1417.33	2851.33		P1H37A234	1.2604e+06	2.07376e+06	5.33303e+06	44224.7	46180.7	104271
P1H37A234	35.7383	17.6186	24.5359	1.70626	1.01103	1.50759		P1H37A234	1135.49	1384.77	748.132	37.9723	22.3477	36.8552			P1D63A234	23338	17896	72957.7	6889.33	8980.67	40386.3		P1D63A234	1375007	1984544	4.19007e+06	273554	692069	2.07714e+06
P1D63A234	35.0224	14.9552	17.5797	24.1122	6.42667	7.10219		P1D63A234	866.583	1331.54	791.729	765.572	331.255	226.342			P1Y248A234	8168.67	5354	18762.3	2768	2401.67	7115.67		P1Y248A234	516538	786470	1.64868e+06	114012	144737	318011
P1Y248A234	9.00162	4.47403	6.13581	4.25542	1.71906	2.84526		P1Y248A234	344.076	523.045	296.116	117.923	69.1851	94.4962			P1R252E234	1330.67	1383.67	2555.67	1407.33	1403.67	2536		P1R252E234	1810.67	4497.67	5609	1837.67	3593.33	10263
P1R252E234	1.23048	1.15625	1.00219	1.52012	1.00488	1.45048		P1R252E234	1.13582	2.77458	1.03909	3.8128	1.71372	1.52054			P1W258A234	79194.7	73944.3	325786	63068.7	68880.3	362335		P1W258A234	3.34419e+07	5.50771e+07	1.62473e+08	2.86694e+07	5.75644e+07	1.65138e+08
P1W258A234	155.966	61.7827	59.5971	217.327	49.2797	64.7141		P1W258A234	34333.2	36732.8	19258.9	60941.4	27717.7	23564.5			P13C3A234	1065.67	1228	2397.67	1094.67	1444	916.333		P13C3A234	1331	1507.67	3178	1134	1889	5344.67
P13C3A234	1.14822	1.02609	0.802339	0.549257	1.03338	1.12731		P13C3A234	0.653274	1.01825	0.770098	1.96729	0.909237	0.945353			P1234	1175332	986308	5643415	1450352	1.0339e+06	4.58553e+06		P1234	133409024	2.1339e+08	4.77243e+08	135037768	225341824	3.02884e+08
P1234	2702.64	823.87	884.875	2748.65	737.675	1494.25		P1234	100421	143052	76143.8	112278	108092	110873			P1234GAA	1330.33	1196.67	2077.67	973	1403.67	1667		P1234GAA	1764.33	1553.33	5590.67	1210.33	2084.33	2706.67

## Sheet: Fig 3
A	Fold change of Fluc							Fold change of Gluc									Fluc	+DOX			-DOX				Gluc	+DOX			-DOX
	+DOX			-DOX					+DOX			-DOX					P1H37A234	327	498	338	609	677	610		P1H37A234	3347	10530	5371	8696	15556	9720
P1H37A234	0.660606	0.748872	0.2978	0.281293	0.392464	0.754017		P1H37A234	2.90035	6.53226	2.58843	3.62333	5.69817	1.96324			P1D63A234	2129	1534	2705	12599	4622	7394		P1D63A234	82093	49039	140314	693040	210447	421155
P1D63A234	4.30101	2.30677	2.38326	5.8194	2.67942	9.13968		P1D63A234	71.1378	30.4212	67.6212	288.767	77.0868	85.0646			P1Y248A234	755	826	1077	4557	2243	1737		P1Y248A234	30284	32517	33297	217225	95317	82122
P1Y248A234	1.52525	1.24211	0.948899	2.10485	1.30029	2.1471		P1Y248A234	26.2426	20.1718	16.0467	90.5104	34.9147	16.587			P1R252E234	316	418	363	863	553	578		P1R252E234	4844	6678	6784	15900	4232	9058
P1R252E234	0.638384	0.62857	0.319824	0.398614	0.32058	0.714462		P1R252E234	4.19757	4.14268	3.2694	6.625	1.55018	1.82953			P1W258A234	23829	112886	28785.1	58331.6	107975	79053.7		P1W258A234	2.51644e+07	6.79027e+07	2.21176e+07	6.06064e+07	9.38421e+07	5.20507e+07
P1W258A234	48.1394	169.753	25.3613	26.943	62.5942	97.7179		P1W258A234	21806.2	42123.2	10659.1	25252.7	34374.4	10513.2			P13C3A234	14717	23486	4137	11184	9958	8875		P13C3A234	3387063	4527017	1209654	2454196	1780195	2504856
P13C3A234	29.7313	35.3173	3.64493	5.16582	5.77275	10.9703		P13C3A234	2935.06	2808.32	582.966	1022.58	652.086	505.929			P1234	369956	889241	290680	995119	2469439	2242530		P1234	127474560	340996384	113230544	339789600	740628032	438719712
P1234	747.386	1337.2	256.106	459.639	1431.56	2771.98		P1234	110463	211536	54568.9	141579	271292	88612.3			P1234GAA	495	665	1135	2165	1725	809		P1234GAA	1154	1612	2075	2400	2730	4951
B	Fold change of Fluc							Fold change of Gluc									Fluc	+DOX			-DOX				Gluc	+DOX			-DOX
	+DOX			-DOX					+DOX			-DOX					P1H37A234	20112	26271	37205	9408	10102	11517		P1H37A234	322079	387449	461664	86822	89881	66357
P1H37A234	2.08436	3.46583	2.15083	1.95674	1.70584	2.26936		P1H37A234	118.499	194.405	159.856	53.0373	55.7574	44.8358			P1D63A234	53077	77891	66116	88568	80080	75491		P1D63A234	1213066	1537577	1349576	2082052	1832477	1760073
P1D63A234	5.50078	10.2759	3.82218	18.421	13.5225	14.8751		P1D63A234	446.308	771.489	467.305	1271.87	1136.77	1189.24			P1Y248A234	22140	30889	30061	19702	19634	19286		P1Y248A234	375924	487534	462901	322914	346454	312998
P1Y248A234	2.29454	4.07507	1.73783	4.09775	3.31543	3.8002		P1Y248A234	138.309	244.623	160.284	197.26	214.922	211.485			P1R252E234	10078	9040	11058	9699	8088	9208		P1R252E234	32909	82335	82302	126119	90194	64424
P1R252E234	2.30485	2.58557	2.89942	2.84804	1.00322	2.26083		P1R252E234	12.1078	41.3121	28.4979	77.0428	55.9516	43.5297			P1W258A234	485609	1.29206e+06	1.01907e+06	1.49314e+06	1.16641e+06	902312		P1W258A234	5.8103e+07	1.17119e+08	9.83579e+07	1.61619e+08	1.60403e+08	1.66185e+08
P1W258A234	50.3274	170.457	58.9125	310.554	196.963	177.795		P1W258A234	21377.1	58765.4	34057.4	98728.7	99505.4	112287			P13C3A234	94177	125578	107348	8748	7468	19823		P13C3A234	6147880	5703819	5558852	47248	119330	907622
P13C3A234	9.76029	16.567	6.2058	1.81947	1.26106	3.90601		P13C3A234	2261.91	2861.93	1924.81	28.8625	74.026	613.258			P1234	8469205	7345272	8710244	15546077	15559998	15169486		P1234	331784160	303196224	430607520	693500800	579378496	525533120
P1234	877.729	969.033	503.541	3233.38	2627.49	2989.06		P1234	122069	152131	149102	423641	359416	355090			P1234GAA	9649	7580	17298	4808	5922	5075		P1234GAA	2718	1993	2888	1637	1612	1480
C	Fold change of Fluc							Fold change of Gluc									Fluc	+DOX			-DOX				Gluc	+DOX			-DOX
	+DOX			-DOX					+DOX			-DOX					P1H37A234	32081	153623	136316	18248	15708	16444		P1H37A234	35513816	134160280	113796464	13949104	13566941	11598026
P1H37A234	75.1312	184.865	356.848	16.574	15.8347	36.2203		P1H37A234	24224.9768076398	79526	77729.8	6589.09	4797.36	6139.77			P1D63A234	106318	108782	100294	11244	11111	10908		P1D63A234	97709648	93185856	91424336	8274898	7834967	7210360
P1D63A234	248.988	130.905	262.55	10.2125	11.2006	24.0264		P1D63A234	66650.5	55237.6	62448.3	3908.79	2770.5	3817.02			P1Y248A234	59666	61466	69805	4168	4134	4040		P1Y248A234	75313184	91609832	87979432	3956904	4198617	3664106
P1Y248A234	139.733	73.9663	182.736	3.78565	4.16734	8.89868		P1Y248A234	51373.2	54303.4	60095.2	1869.11	1484.66	1939.71			P1R252E234	670	586	642	700	786	892		P1R252E234	9397	15588	8533	12931	16473	15980
P1R252E234	1.56909	0.705174	1.68063	0.635786	0.792339	1.96476		P1R252E234	6.40996	9.24007	5.82855	6.10817	5.82496	8.4595			P1W258A234	14187.1	56183.8	48344.7	44394.1	54497.9	45596.4		P1W258A234	6.06272e+07	9.69724e+07	9.54341e+07	1.16509e+08	1.59198e+08	1.18066e+08
P1W258A234	33.225	67.6099	126.557	40.3217	54.9374	100.432		P1W258A234	41355.5	57482.2	65187.2	55034.7	56293.7	62502.1			P13C3A234	395	798	461	689	673	624		P13C3A234	1503	1749	1464	2360	2552	2254
P13C3A234	0.925059	0.960289	1.20681	0.625795	0.678427	1.37445		P13C3A234	1.02524	1.03675	1	1.11479	0.902405	1.19322			P1234	261919	298152	257757	426839	416624	457614		P1234	388520512	435703008	402311264	627797760	597382464	544066112
P1234	613.393	358.787	674.756	387.683	419.984	1007.96		P1234	265021	258271	274803	296551	211238	288018			P1234GAA	427	831	382	1101	992	454		P1234GAA	1466	1687	1451	2117	2828	1889
D	Fold change of Fluc							Fold change of Gluc
	+DOX			-DOX					+DOX			-DOX					Fluc	+DOX			-DOX				Gluc	+DOX			-DOX
P1H37A234	136.449	137.235	120.288	31.9606	33.035	52.7862		P1H37A234	26132	21032.2	21434.5	8817.54	9211.38	9027.17			P1H37A234	37660	35681	39695	16236	14139	16786		P1H37A234	33448960	32305508	32130334	12997051	12923562	12999127
P1D63A234	109.529	138.854	118.827	27.5866	32.5327	39.7642		P1D63A234	23410.9	22210.9	25398.6	7692.15	8595.15	7812			P1D63A234	30230	36102	39213	14014	13924	12645		P1D63A234	29965952	34115936	38072480	11338237	12058988	11249278
P1Y248A234	64.7935	71.6115	68.8667	15.122	13.1916	15.4245		P1Y248A234	15740.3	13914.6	16558.1	5830.5	3663.99	3511.91			P1Y248A234	17883	18619	22726	7682	5646	4905		P1Y248A234	20147574	21372890	24820558	8594162	5140577	5057157
P1R252E234	1.34058	1.55769	1.11212	1.13779	0.871495	1.39937		P1R252E234	11.0328	5.82812	5.77252	7.44165	6.03065	4.83889			P1R252E234	370	405	367	578	373	445		P1R252E234	14122	8952	8653	10969	8461	6968
P1W258A234	48.4053	122.897	65.674	51.669	55.7557	58.8171		P1W258A234	53138.8	62776.6	58703	55653.1	72951.7	85502.8			P1W258A234	13359.9	31953.2	21672.4	26247.8	23863.5	18703.8		P1W258A234	6.80177e+07	9.64249e+07	8.79959e+07	8.20327e+07	1.02351e+08	1.23124e+08
P13C3A234	3.23551	4.11154	3.81818	1.42717	1.08645	1.95283		P13C3A234	1545.24	1374.47	1350.32	217.748	103.322	149.569			P13C3A234	893	1069	1260	725	465	621		P13C3A234	1977911	2111194	2024122	320961	144960	215379
P1234	759.185	883.042	692.745	638.624	807.411	952.412		P1234	283666	200534	231183	282566	284970	289313			P1234	209535	229591	228606	324421	345572	302867		P1234	363092672	308019808	346543680	416503072	399812512	416610848
																	P1234GAA	276	260	330	508	428	318		P1234GAA	1280	1536	1499	1474	1403	1440
E	Fold change of Fluc							Fold change of Gluc
	+DOX			-DOX					+DOX			-DOX					Fluc	+DOX			-DOX				Gluc	+DOX			-DOX
P1H37A234	176.208	172.377	139.635	36.2448	10.5417	25.2088		P1H37A234	49942.8	75925.1	31764.5	3167.26	3438.73	3669.18			P1H37A234	93919	86361	114082	20877	19344	24024		P1H37A234	79009440	76836160	67245528	7800949	9965450	10948844
P1D63A234	54.3996	65.8243	31.6377	22.3993	7.14932	13.3798		P1D63A234	17823.6	29320.5	12934.1	3292.68	2550.78	1560.48			P1D63A234	28995	32978	25848	12902	13119	12751		P1D63A234	28196908	29672346	27381416	8109875	7392151	4656476
P1Y248A234	11.2007	13.6966	8.39902	7.81076	1.94823	3.73767		P1Y248A234	4949.06	10689.2	4350.17	1403.11	906.181	904.905			P1Y248A234	5970	6862	6862	4499	3575	3562		P1Y248A234	7829411	10817430	9209315	3455850	2626111	2700237
P1R252E234	1.13696	0.762475	0.53366	4.18229	0.207084	0.83001		P1R252E234	3.69532	2.71245	3.07511	4.00528	1.41649	1.07172			P1R252E234	606	382	436	2409	380	791		P1R252E234	5846	2745	6510	9865	4105	3198
P1W258A234	20.889	109.05	67.3719	79.1178	30.2464	43.2155		P1W258A234	27471	165879	70550.3	58635.9	79506.2	57529.7			P1W258A234	11133.8	54634.3	55042.8	45571.8	55502.2	41184.4		P1W258A234	4.34591e+07	1.67869e+08	1.49355e+08	1.4442e+08	2.30409e+08	1.71669e+08
P13C3A234	1.11445	0.822355	0.4847	1.15451	0.213079	0.571878		P13C3A234	1.14791	1.16996	1.30562	1.04344	0.949965	0.797587			P13C3A234	594	412	396	665	391	545		P13C3A234	1816	1184	2764	2570	2753	2380
P1234	407.169	730.675	451.202	895.778	295.742	437.441		P1234	361031	713852	317263	381870	320536	306898			P1234	217021	366068	368632	515968	542686	416881		P1234	571151296	722418112	671645440	940546944	928913664	915784064
																	P1234GAA	533	501	817	576	1835	953		P1234GAA	1582	1012	2117	2463	2898	2984

## Sheet: Fig 5C and 5D
5C
	CHIKV 30000															30000 copy number all data
	TREx-U2OS			TREx-U2OS-CHIKV-nsP1			TREx-U2OS-RRV-nsP1			TREx-U2OS-SFV-nsP1						0h		CHIKV				CHIKV Y248A
0	4930	4580	2070	666	5136.75	2222	2575.5	4517	2422.25	3200	5120	2130			TREx-U2OS
6	14300	28800	25500	75355	40264.5	35521	51344.2	15164	40153.8	6490	6110	3940				1st	4331	4376	4515	6495	5513	6138	7324	8079
24	11300000	23500000	5260000	17216410	8010751	5882644	72524245	18563238	31335426	228000	617000	80700				2nd		5146	4513	4093	7359		6578	6539
																3rd		2055	1937	2222	3393	3442	3625	4776
	CHIKV Y248A 30000														TREx-U2OS-SFV-nsP1
	TREx-U2OS			TREx-U2OS-CHIKV-nsP1			TREx-U2OS-RRV-nsP1			TREx-U2OS-SFV-nsP1						1st	3658	3212	3246	2690	7285	7016		6232
0	6760	6830	3810	12800	7752.25	3480.25	11756	20158	4540.75	6840	8290	3690				2nd		5428	4987	4941	7398	8979	8498
6	15000	8500	6170	202092	46532.5	16980.8	54318.2	19503.8	6909.5	23800	15900	7760				3rd	1420	2514	2442	2125	3577	4923	4280	1969
24	13200	3180	4990	14217896	4274478	3529085	2521159	1654956	453427	2600000	45600	6520			TREx-U2OS-RRV-nsP1
																1st	2600	2685	2707	2310	15305	9124	10783	11812
																2nd	6403	3774	4124	3767	6223	45248	6671	22490
																3rd	3029	2203	2121	2336	4497	4452	4052	5162
															TREx-U2OS-CHIKV-nsP1
																1st	657	643	646	718	13363	13545	11036	13199
																2nd	7255	4480	4279	4533	7856	8014	5806	9333
																3rd	2280	2240	2095	2273	2744	3533	3038	4606
																6h		CHIKV				CHIKV Y248A
															TREx-U2OS
																1st	15833	11508	10940	19116	12978	13099	14725	19200
																2nd	52555	26217	16702	19717	6122	12462	5355	10063
																3rd	35290	23146	22518	21027	3861	4780	5738	10317
															TREx-U2OS-SFV-nsP1
																1st	5532	5486	6444	8505	22152	25000	24273	23708
																2nd	7991	5832	4894	5720	14900	18873	13836	16039
																3rd	4470	3644	4544	3108	5910	8433	7800	8878
															TREx-U2OS-RRV-nsP1
																1st	66513	48065	43228	47571	52684	58289	50422	55878
																2nd	18214	18955	12806	10681	11391	13849	29126	23649
																3rd	55192	42607	40446	22370	6748	5426	8399	7065
															TREx-U2OS-CHIKV-nsP1
																1st	141207	36716	56982	66515	251389	176058	175875	205044
																2nd	45278	29854	42573	43353	36783	44256	53718	51373
																3rd	64258	17322	27899	32605	16285	22124	11889	17625
																24h		CHIKV				CHIKV Y248A
															T-U	Trex-U2OS
																1st	7806962	14496528	11970580	10856191	10433	11609	17590
																2nd	27306538	22446824	23479776	20785320	2911	3811	2646	3356
																3rd	6974734	6540401	3693057	3851008	2257	2448	11146	4102
															4A	SFV nsP1
																1st	323431	169848	182058	235129	2626221	2793992	2522268	2449953
																2nd	675037	604159	1043583	146174	26888	70572	30825	53946
																3rd	39746	102116	120685	60137	4613	5662	9276
															3A	RRV nsP1
																1st	74579864	75447688	63180388	76889040	2575430	2643651	2530408	2335147
																2nd	23708156	16467653	15072434	19004708	586029	3046812	805342	2181641
																3rd	51712304	19547202	42600016	11482181	245418	891078	286304	390908
															9D	CHIKV nsP1
																1st	17654576	18728486	18714708	13767871	12221019	13621032	13127138	17902394
																2nd	6883495	8792865	9632042	6734603	4549812	4599653	4165465	3782980
																3rd	3949573	3536060	2713348	13331593	2478060	2993449	4194083	4450749
5D
	CHIKV 1000
	TREx-U2OS			TREx-U2OS-CHIKV-nsP1			TREx-U2OS-RRV-nsP1			TREx-U2OS-SFV-nsP1						0h			CHIKV						CHIKV Y248A
0	2085.83	1128.5	914.333	2061	977	936.167	2162	1121.17	1063.17	2398.83	1127.5	1328.17			TREx-U2OS
24	276536	214848	1429545	175507	205217	788988	303635	1866804	1424679	17040.8	1714.5	16994.8				1st	2131	2125	2213	2122	1938	1986	2608	2305	2654	2669	2753	2621
48	37323071	85463157	63301121	11864596	49863425	52642349	43889328	89138687	120000000	26237	1047.8	1456				2nd	956	1612	988	1246	918	1051	957	1093	889	933	1035	1017
72	61080194	34384551	27902136	66155937	74082131	40804489	34304451	29978718	32628961	5942347	32839176	31437245				3rd	952	947	986	843	943	815	1543	1166	1055	1219	1207	1279
															TREx-U2OS-SFV-nsP1
	CHIKV Y248A 1000															1st	2556	2643	2261	2569	2231	2133	2494	2440	2449	2465	2406	2350
	TREx-U2OS			TREx-U2OS-CHIKV-nsP1			TREx-U2OS-RRV-nsP1			TREx-U2OS-SFV-nsP1						2nd	1245	1035	1049	1077	1220	1139	1145	1124	1014	1103	1149	1123
0	2601.67	987.333	1244.83	2543.17	1200	1098.33	2356.33	1143.33	1216.67	2434	1109.67	1368.83				3rd	1321	1174	1545	1292	1268	1369	1273	1235	1182	1291	1771	1461
24	802.167	1750.17	1385.67	55480.2	221983	296698	21230.3	28992.3	28315.2	929.833	1200.33	1319.5			TREx-U2OS-RRV-nsP1
48	921.333	867.5	1731.17	502091	5900015	10862113	7396.83	20132.2	16330.8	885.5	1047.83	1322.17				1st	2523	2071	2112	2099	2115	2052	2243	2291	2408	2444	2359	2393
72	1258.83	1322.83	1429.33	15147759	31749407	40537574	5410	5851.8	31133.8	1123.83	2592.5	2167.83				2nd	1048	1185	1170	1104	1187	1033	1190	1244	1177	1066	1109	1074
																3rd	1027	1208	1123	1002	990	1029	1350	1136	1138	1159	1187	1330
															TREx-U2OS-CHIKV-nsP1
																1st	2220	2040	2142	2080	1933	1951	2492	2596	2558	2736	2550	2327
																2nd	975	1050	938	975	982	942	1010	983	1100	1025	1115	1967
																3rd	950	987	889	999	891	901	1107	1041	997	1068	1088	1289
																24h			CHIKV						CHIKV Y248A
															TREx-U2OS
																1st	571262	37298	362779	270825	310522	106532	740	610	970	823	763	907
																2nd		243635	16999		342253	256506	1886	1942	1860	1874	1886	1053
																3rd	1156978	1922980	975268	1092403	580281	2849361	1536	1207	1514	1494	1492	1071
															TREx-U2OS-SFV-nsP1
																1st	13089		1508		31040	22526	700	737	842	824	1367	1109
																2nd	1926	1048	1048	4097	1101	1067	1153	1202	1021	1200	1155	1471
																3rd	1340	60523	23520	1202	14044	1340	1175	1249	1265	1328	1526	1374
															TREx-U2OS-RRV-nsP1
																1st	302893	187359	223250	780705	23968		11028	2826	12625	27645	69050	4208
																2nd	713113	5392454	1769159	967895	289321	2068881	20263	14959	95854	24921	11157	6800
																3rd	1187481	1374637	831452	2034580	1139077	1980847	28555	20988	61324	8825	38589	11610
															TREx-U2OS-CHIKV-nsP1
																1st	152950	144524	477249	43108	180947	54263	77378	95962	50671	18912	5310	84648
																2nd	102508	319153	435254	276040	23055	75291	223820	251544	161444	166151	382755	146182
																3rd	1472571	446269	911080	608410	741788	553811	224452	285957	377223	216819	423882	251852
																48h			CHIKV						CHIKV Y248A
															TREx-U2OS	Trex-U2OS
																1st	53040716	11656237	70472600	35217292	28388254	25163326	968	708	1077	961	947	867
																2nd	216000784	65204656	30526342	85718776	29865228		859	796	832	827	853	1038
																3rd	23528552	108224608	47850940	62987844	48604552	88610232	4628	1183	1170	1120	1212	1074
															TREx-U2OS-SFV-nsP1	SFV nsP1
																1st	1106	92875		33437	890	2877	831	878	1039	1016	807	742
																2nd	1016	1006	1004	1155		1058	979	970	828	939	1130	1441
																3rd		2173	1294	1320	1253	1240	1175	1620	1228	1249	1261	1400
															TREx-U2OS-RRV-nsP1	RRV nsP1
																1st	53112896	36759064	31756392	31278102	61413700	49015812	5629	21646	2400	4305	9265	1136
																2nd	56428048	75017128	102231024	127282960	97436440	76436520	6243	1548		75300	5432	12138
																3rd	99200752	123533744	133794816	107725800	139793744	115497648	25912	34273	20394	1311	2780	13315
															TREx-U2OS-CHIKV-nsP1	CHIKV nsP1
																1st	21593204	11016408	8270225	5199345	11912720	13195675		338266	518445	598370	739959	315417
																2nd	34222776	35285076	55935412	6153773	103857216	63726296	5072264	12820732		5493969	3389784	2723328
																3rd	38625436	43006636	71359712	55457316	53140112	54264880	5725184	16192909	8010869	14870731	15475407	4897579
																72h			CHIKV						CHIKV Y248A
															TREx-U2OS
																1st	54555184	55518828	81735848	52152656	55970632	66548016	2529	1142	1331	967	803	781
																2nd	44783800	23880850	35708136	33870084	41755780	26308656	2155	1124	1107	1126	1221	1204
																3rd	52994504	21386074	18371626	20366604	20683414	33610592	2533	1267	1207	1183	1116	1270
															TREx-U2OS-SFV-nsP1
																1st		1996587		14212367	6126072	1434362	1005	1142	1326	1170	1019	1081
																2nd	7496	89111536	14557	107891896	8210	1358	1386	1220	8706	1671	1286	1286
																3rd	24421186	9342	96083136	8214	5846	68095744	5896	1272	1249	2163	1214	1213
															TREx-U2OS-RRV-nsP1
																1st	29521376	36090808	26078680	49727184	36446184	27962474	2251	1411	9004	16810	1559	1425
																2nd	29228238	37768316	22478118	30781584	20637254	38978800	13618	1906	3409	2876		7450
																3rd	18033670	22543706	79132032	26111288	26360958	23592114		96511	5880	17575		4569
															TREx-U2OS-CHIKV-nsP1
																1st	70561192	53649488	69421016	53803152	78237848	71262928	64354320	3275773	1454955	4123607	8070948	9606950
																2nd	43464408	40952300	49306472	77563592	155533344	77672672	18815926	32696802	55537248	36146380	31345300	15954788
																3rd	56717288	34182600	46499896	35654356	35238072	36534720	43138056	47679248	39856100	42145128	36087692	34319220

## Sheet: Fig 6
Fluc	+DOX			-DOX					Gluc	+DOX			-DOX
Myr-Pal-EGFP-ΔnsP1-P23	0.760512	0.631792	0.815004	0.347003	0.37659	0.454831			Myr-Pal-EGFP-ΔnsP1-P23	121.457	72.7686	104.723	0.259634	0.609555	1.74678
Myr-Pal-EGFP-ΔnsP1R532H23	10.266	11.6529	10.7289	0.413249	0.447837	0.438335			Myr-Pal-EGFP-ΔnsP1R532H23	3003.03	2208.6	3236.18	1.67291	10.8208	7.77514
Myr-Pal-EGFP-ΔnsP1-P2G1332V3	11.6398	8.67802	7.21142	0.368297	0.388465	0.421053			Myr-Pal-EGFP-ΔnsP1-P2G1332V3	7046.25	3677.09	3862.32	1.99976	5.3699	11.4067
Myr-Pal-EGFP-ΔnsP1R532H-P2G1332V3	65.6819	80.6732	94.6215	0.408517	0.387617	0.414768			Myr-Pal-EGFP-ΔnsP1R532H-P2G1332V3	14487.1	11087.3	18435.7	3.21854	11.5869	25.0724
P2C478A3	2.02102	2.04866	2.3376	0.571767	0.688719	0.580518			P2C478A3	935.747	512.4	773.918	1.16514	2.3757	2.61882
P1234	256.039	318.784	246.947	379.34	515.564	464.181			P1234	71971	57910.2	63138.9	15060.7	67441.7	86199.5

## Sheet: Fig 7
Fluc	+nsP2			+Myr-Pal-EGFP-ΔnsP1R532HP2G1332V3			control					Gluc	+nsP2			+Myr-Pal-EGFP-ΔnsP1R532HP2G1332V3			control
P12F164A34	0.464072	0.542553	0.25	0.358992	0.709893	0.122633	1.23054	0.43921	2.02567			P12F164A34	3.70486	0.390963	1.35786	1.61681	0.940395	0.533424	1.25694	0.514735	0.866221
P12K727N34	0.196607	0.495441	0.132813	1.08981	0.498663	0.369527	0.61976	0.408815	0.508929			P12K727N34	0.756944	0.445972	0.615385	43.9609	4.05961	14.7128	0.90625	0.438114	0.692308
P12C478A34	6.86726	1.24772	2.01562	22.6704	16.735	6.14941	0.643713	0.384498	0.59933			P12C478A34	344.108	32.7132	272.431	9611.03	2152.18	5931.79	0.934028	0.48723	1.37124
Fluc	+nsP3			Myr-Pal-EGFP-ΔnsP1R532HP2G1332V3			control					Gluc	+nsP3			Myr-Pal-EGFP-ΔnsP1R532HP2G1332V3			control
P123G32E4	0.576087	0.406709	0.529412	1.69562	0.559225	0.071533	1.34058	0.67086	0.672634			P123G32E4	1	1.52091	0.728223	1.61514	4.48698	0.282849	6.88839	5.72624	4.51916
P123HVD-total-Ala4	0.641304	0.440252	0.710997	3.01737	0.471117	0.243274	1.31884	0.870021	0.759591			P123HVD-total-Ala4	0.955357	0.901141	0.853659	0.406141	0.996843	0.70332	1.05804	0.988593	0.794425

## Sheet: Fig 8B
FLUC	TREx-U2OS-CHIKV nsP4 +DOX			TREx-U2OS-CHIKV nsP4 -DOX			TREx-U2OS
CHIKV	333832	476468	494773	270	413	869	190	337	226
ONNV	18191	34466	35660	247	183	4220	244	652	406
RRV	226795	615320	721514	489	581	283	299	138	147
SFV	1218231	820790	1202143	1248	329	3250	533	341	590
MAYV	185330	273458	134371	212	185	170	341	268	240
BFV	679	1527	691	186	140	193	278	243	195
EEEV	262	346	350	167	142	141	235	230	199
VEEV	193	305	155	150	191	188	367	226	151
SINV	303	1158	870	135	200	206	189	241	282
EILV	228	175	165	151	174	110	276	222	141
GLUC	TREx-U2OS-CHIKV nsP4 +DOX			TREx-U2OS-CHIKV nsP4 -DOX			TREx-U2OS
CHIKV	27699640	37880532	30324942	47337	16354	105036	235	263	231
ONNV	4585797	7962281	7557815	20668	5092	50128	256	366	264
RRV	9975887	17546140	19995908	35230	42861	80195	250	218	229
SFV	50435492	31242342	44959056	39942	15571	124807	336	274	386
MAYV	10281325	14452628	4796987	12225	452	207	260	281	272
BFV	68517	234634	25964	336	172	939	260	260	229
EEEV	423	1364	772	1162	445	222	259	240	218
VEEV	289	366	197	203	176	174	362	305	197
SINV	243	511	429	252	189	197	236	206	241
EILV	334	295	228	185	212	230	496	317	203
	TREx-U2OS-EEEV nsP4 +DOX			TREx-U2OS-EEEV nsP4 -DOX			TREx-U2OS
CHIKV	463218	903872	21950	6850	14253	7145	48938	76074	25508.5
ONNV	184108	175915	9380	24110	40053	4035	138863	135986	54461
RRV	2494072	2639939	87550	109712	67390	9680	112444	86432	115816
SFV	1918007	2406178	227000	68751	143317	5430	80426	70779	100980
MAYV	303929	163336	10920	51728	56520	2570	92882	131691	85328.5
BFV	207648	130795	16750	43234	19005	10960	1856	111030	11864
EEEV	1040789	3018308	457500	105449	158732	36400	39823	97736	118514
VEEV	14335	14581	1815	17348	6375	1060	19692	21654	12510.5
SINV	47189	127510	4175	27368	31005	499.5	37804	11862	23519
EILV	2643	2548	233.5	6423	3712	317.5	5939	5489	3713
	TREx-U2OS-EEEV nsP4 +DOX			TREx-U2OS-EEEV nsP4 -DOX			TREx-U2OS
CHIKV	420000000	407000000	177000000	2473435	4099154	15835000	219139	247384	118390
ONNV	40455044	38545736	48100000	334441	180148	276500	265922	346359	188270
RRV	1010000000	881000000	893000000	57083832	47950112	73050000	263720	212921	250526
SFV	3620000000	2770000000	2920000000	50325068	33003682	39100000	379724	272244	327748
MAYV	29003304	29000090	38600000	400631	470149	357500	330674	323395	214406
BFV	632000000	570000000	585000000	5058965	6778885	2656150	207286	717024	364736
EEEV	2590000000	4140000000	2190000000	289000000	216000000	111000000	1087267	1069882	1091404
VEEV	106000000	79141568	121000000	1450621	1885177	2204500	735173	642907	435394
SINV	6757988	6229210	4835000	110025	117587	42800	125900	45892	136664
EILV	617925	561871	364000	648196	721800	265500	706818	615596	615047

## Sheet: Fig 9
Fig. 9A left	T-REx-U2OS				T-REx-U2OS-CHIKV-nsP1					Fig. 9A right	T-Rex U2OS-CHIKV nsP4					T-Rex U2OS							Fig. 9A lower	T-REx-U2OS-EEEV-nsP4					T-Rex U2OS
0	3335	3148	2608		2585	2006	2513			0	3357	2476	1331	2672	3085	3436	4628	3301	1157	3098			0	282	212	220	165	209	19	24	24	32	31	3.83016e-06
4	13777	13275	13490		12799	15084	10215			4	7558	42988	18096	16763	17985	15989	18672	19756	19310	25794			4	18922	18945	20350	25777	21064	13031	14009	15991	17752	16600	0.00336632
8	18181	18781	17327		697430	634448	455601			8	1494737	1602837	1405174	1400723	1570720	20583	15732	16300	18259	21307			8	2178860	2677907	731048	1870051	2288992	22193	25079	20126	25146	25204	0.000197882
12	16190	14890	12150		1585600	1501256	1130863			12	12820954	7940088	6186643	7418547	7160758	6742	7752	10276	5788	6796			12	4656862	5014064	6353244	5974371	6168424	14368	23013	22090	18911	21986	8.33615e-08
24	3897	4023	3993		2740259	4097989	3962077			24	118000000	179000000	102000000	116000000	138000000	3325	1476	1921	4279	2951			24	15755671	18458332	13992853	17470512	14738480	23650	19986	19232	22784	18602	2.69341e-08
Fig. 9B left	CHIKV nsP1Y248A-Nluc+DMSO				CHIKV nsP1Y248A-Nluc+30 nM Obatoclax				CHIKV nsP1Y248A-Nluc+5 μM 4'-Fluorouridine
T-REx-U2OS-CHIKV nsP1		87342232	62991408	45902692	133327		11745	91543	4375	1289		3041
right	CHIKV ΔnsP4-Nluc+DMSO				CHIKV ΔnsP4-Nluc+30 nM Obatoclax				CHIKV ΔnsP4-Nluc+5 μM 4'-Fluorouridine
TREx-U2OS-CHIKV nsP4	76799804	118510781	69095577			10447432	1780664	3348949		1197	3195	2315
lower	EEEV ΔnsP4-Nluc+DMSO				EEEV ΔnsP4-Nluc+30 nM Obatoclax				EEEV ΔnsP4-Nluc+5 μM 4'-Fluorouridine
TREx-U2OS-EEEV nsP4	19387419	30877886	31572223			40614322	45604866	163000000		103687	1477886	618689

## Sheet: S1 Fig
									S1A Fig original data		CHIKV nsP1
S1A Fig											Cell line 6	Area	Percent	Relative percentage
	Colony1	Colony2	Colony3	Colony4	Colony5	Colony6					colony 1 , nsp1	4858184	2317	0.57
CHIKV nsP1	0.57	0.02	0.72	0.46	0.34	0.59					colony 1,actin	8373.77	3994
											colony 2 , nsp1	3459376	1.65	0.02
											colony 2 ,actin	129473.5	61.75
											colony 3 ,nsp1	7169548	3419	0.72
											colony 3 ,actin	9909477	4726
											colony 4,nsp1	4494548	2144	0.46
											colony 4,actin	9568134	4563
											colony 5,nsp1	3906.79	1863	0.34
											colony 5,actin	11465.28	5468
											colony 6,nsp1	6319719	3014	0.59
											colony 6,actin	10673.77	5091
S1B Fig
	Dox μg/mL	0,5	1	2	0,5	1	2		S1B Fig original data
CHIKV nsP1		0.64	0.79	0.83	0.57	0.62	0.63			Cell line 6	Area	Percent	Relative percentage
									24 h
										0 Dox actin	7704577	1945
										0,5 Dox chikv nat nsp1	3239477	0.818	0.64
										0,5 Dox actin	5014042	1266
										1 Dox chikv nat nsp1	5535012	1397	0.79
										1 Dox actin	6999577	1767
										2 Dox chikv nat nsp1	4843012	1223	0.83
										2 Dox actin	5829113	1471
									48h
										0 Dox actin	10192.43	2573
										0,5 Dox chikv nat nsp1	6178305	1.56	0.57
										0,5 Dox actin	10659.6	2691
										1 Dox chikv nat nsp1	6421719	1621	0.62
										1 Dox actin	10360.01	2615
										2 Dox chikv nat nsp1	5986962	1511	0.63
										2 Dox actin	9484861	2394

## Sheet: S3 Fig
S3A Fig										S3A Figoriginal data						S3B Fig original data
	colony 1	colony 2	colony 3	colony 4	colony 5	colony 6	colony 7	colony 8	Cell line 4	Area	Percent	RelativeRATIO					DOX concentration and time of CHIKV nsp4
T-REx-U2OS-CHIKV nsP4	0.037173	0.005089	0.354728	0.565346	0.271492	0.22242	0.650868	0.273497	1	138.142	0.249	0.0371731								Area	Percent	Relative expression
									2	3716.18	6.7					24h	mock	actin	1	7100.326	7.594
S3B Fig	Dox μg/mL	0,5	1	2	0,5	1	2		3	31.536	0.057	0.00508885					0.5ug	nsp4	2	3921.062	4.194			0.52988
CHIKV nsP4		0.52988	0.670432	0.498341	0.453898	0.3794	0.370197		4	6197.08	11.173							actin	3	7400.518	7.915
									5	1881.94	3.393	0.354728					1ug	nsp4	4	4438.648	4.748			0.670432
									6	5305.31	9.565							actin	5	6621.154	7.082
									7	4582.89	8.263	0.565346					2ug	nsp4	6	3509.355	3.754			0.498341
									8	8106.35	14.615							actin	7	7042.740	7.533
									9	1545.53	2.787	0.271492				48h	mock	actin	8	8379.790	8.963
									10	5692.72	10.264						0.5ug	nsp4	9	4349.355	4.652			0.453898
									11	527.92	0.952	0.22242						actin	10	9582.054	10.249
									12	2373.53	4.279						1ug	nsp4	11	4212.184	4.505			0.3794
									13	4193.18	7.56	0.650868						actin	12	11101.468	11.874
									14	6442.45	11.615						2ug	nsp4	13	4278.355	4.576			0.370197
									15	1015.82	1.831	0.273497						actin	14	11557.125	12.361
									16	3714.18	6.696

## Sheet: S4 Fig
FLUC	TREx-U2OS-CHIKV nsP4 +DOX			TREx-U2OS-CHIKV nsP4 -DOX			TREx-U2OS
CHIKV	257079	222527	124764	1114	331	793	215	212	173
ONNV	110797	102676	124732	459	583	604	177	222	258
RRV	5436	3341	7356	578	226	823	165	165	204
SFV	112762	27723	69436	392	296	486	230	200	253
MAYV	72484	96953	175497	310	429	452	321	240	194
BFV	248	349	234	163	264	161	200	281	218
EEEV	189	175	190	182	226	210	221	184	223
VEEV	134	171	121	128	142	157	187	192	166
SINV	397	947	430	1659	402	428	190	244	189
EILV	172	155	115	123	211	168	466	164	178
GLUC	TREx-U2OS-CHIKV nsP4 +DOX			TREx-U2OS-CHIKV nsP4 -DOX			TREx-U2OS
CHIKV	1496519	1450888	1324577	37409	5260	22523	291	330	290
ONNV	743938	1033578	668526	4390	3381	4440	274	281	283
RRV	120587	69106	111893	4048	864	6959	341	302	318
SFV	1036819	171933	528509	5659	2838	6635	323	315	332
MAYV	905080	1214979	1216595	1560	1650	2238	344	349	331
BFV	1465	1536	3728	184	156	178	290	298	242
EEEV	170	176	165	179	172	255	295	177	275
VEEV	142	182	155	169	163	156	243	306	218
SINV	616	791	514	531	248	268	299	295	291
EILV	140	153	160	153	183	163	493	266	265

[truncated: 2 more sheets: S6 Fig, S1 table]
